# Supplementary material for: Prevalence, Risk Factors, and Characterization of Multidrug Resistant and ESBL/AmpC Producing Escherichia coli in Healthy Horses in Quebec, Canada, in 2015–2016
Source: Animals (Basel). 2020 Mar 20;10(3):523. doi: 10.3390/ani10030523 (PMC7143171; doi:10.3390/ani10030523)
Supplement: Supplementary file 1 [file animals-10-00523-s001.zip]

Archive with 2 entries (2 files):
- FigureS2_questionnaire_english_presentationsurveymonkey.pdf
- FigureS1_questionnaire_francais_presentationsurveymonkey.pdf
